# Supplementary material for: Predominance of Trichophyton soudanense as Agent of Dermatophytoses in Cape Verdean School-Age Children
Source: J Fungi (Basel). 2024 Oct 4;10(10):693. doi: 10.3390/jof10100693 (PMC11508676; doi:10.3390/jof10100693)
Supplement: Supplementary file 1 [file jof-10-00693-s001.zip]

Archive with 1 entries (1 files):
- jof-3123064-supplementary.pdf
